# Supplementary material for: A high-throughput anaerobic method for viability assays
Source: Microbiol Spectr. 2025 Mar 5;13(4):e02706-24. doi: 10.1128/spectrum.02706-24 (PMC11960071; doi:10.1128/spectrum.02706-24)
Supplement: Supplemental data — MATLAB code to process images from the gel imager, making them compatible with the GVA app for colony counting. [file spectrum.02706-24-s0002.txt]

%Code to convert chemidoc images to GVA software compatible images

%Change this variable to the directory with all the images.  All the images
%must have the same number of pipette tips.
activeDir = '/mnt/kralj_celery/HT_CFU_assay/2023-09-21_Fateh_Chemidoc-images/ChemiDoc Images 2023-09-14_15.55.16'
cd(activeDir)
%Look for all the rw16 files
fils = dir([activeDir filesep '*.raw16.tif']);
mkdir('GVA_images') %Make the folder where all the GVA compatible jpgs will be stored

%Loop through each image
im_store = {};stEst = [];id_diff=[];
for i=1:length(fils)
    im = imread([fils(i).folder filesep fils(i).name]); %Read in the image
    im = imcomplement(im);                              %Invert the image
    %Find the top of the pipette tips
    idx1 = find(mean(im,2)>0.9*mean(mean(im(:,end-300:end),2)),1,'first');
    if isempty(idx1)
        idx1 = 1;
    end
    %Find the bottom of the tips
    x = smooth(std(double(im),[],2));   
    idx2 =  length(x)-find(flip(x)>mean(x(end-300:end))+std(x(end-300:end))*10,1,'first');
    if isempty(idx2)
        idx2 = size(im,2);
    else
        idx2 = idx2+20;
    end
    %Store the image and the top and bottom of the tip.
    im_store{i} = im;
    stEst(i) = idx1;
    id_diff(i) = idx2-idx1;
end
%For each image crop all images to the same size.
for i = 1:length(im_store)
    im = im_store{i};
    %y =  uint8(mean(mean(im(end-200:end),2)));
    %Crop image
    im = im(stEst(i):stEst(i)+max(id_diff),:);
    im = flip(im);  %Flip the image to make compatible with GVA
    %im = padarray(im,[10,10],y);
    im = imresize(im,5);  %REsize the image to make compatible with GVA algorithm.
    im = im2uint8(im);                                  %Convert to an 8-bit image
    %File name and save
    nm = split(fils(i).name,'.');
    nm = [nm{1} '.jpg'];
    imwrite(im,['GVA_images' filesep nm])
end


    
